# Supplementary material for: Investigating the Processing Potential of Ethiopian Agricultural Residue Enset/Ensete ventricosum for Biobutanol Production
Source: Bioengineering (Basel). 2022 Mar 24;9(4):133. doi: 10.3390/bioengineering9040133 (PMC9025969; doi:10.3390/bioengineering9040133)
Supplement: Supplementary file 1 [file bioengineering-09-00133-s001.zip]

Archive with 1 entries (1 files):
- bioengineering-1627960-supplementary.pdf
